# Supplementary material for: Integrative Analysis of Genome, 3D Genome, and Transcriptome Alterations of Clinical Lung Cancer Samples
Source: Genomics Proteomics Bioinformatics. 2021 Jun 8;19(5):741–53. doi: 10.1016/j.gpb.2020.05.007 (PMC9170781; doi:10.1016/j.gpb.2020.05.007)
Supplement: Supplementary Table S1 — Summary of the Hi-C read numbers. [file mmc8.xlsx]

## Sheet: Sheet1
Table S1 Summary of the Hi-C read numbers
Sample	# Raw reads	# Cis (cis/total)	# Cis-long range	# Trans	# Total Valid pairs	# Dangling end
			(>20kb)	(trans/total)	(total/raw)
5534N	498650660	152021805	128387099	128588655	280610460	10736189
		-0.5418		-0.4582	-0.5627
5534T_10_4	471397453	109542395	91084547	128685865	238228260	14700080
		-0.4598		-0.5402	-0.5054
5534T_10_5	502916288	125302849	105733947	150091129	275393978	5620808
		-0.455		-0.545	-0.5476
5534T_10_6	473401259	151336414	130508638	148687815	300024229	8381763
		-0.5044		-0.4956	-0.6338
6405N	474373331	151020425	119747399	120884677	271905102	22407448
		-0.5554		-0.4446	-0.5732
6405T	474399915	145562211	118315324	105138295	250700506	16384095
		-0.5806		-0.4194	-0.5285
A549_10_4	514043305	226007609	188905303	43052491	269060100	3516663
		-0.84		-0.16	-0.5234
A549_10_5	492519328	219432457	181553204	44793600	264226057	4922403
		-0.8304		-0.1696	-0.5364
A549_10_6	521264800	225585304	168982432	37603333	263188637	7190273
		-0.8571		-0.1429	-0.5049
MCF10A	289975071	23498134	20336317	83524695	107022829	3278622
		-0.2196		-0.7804	-0.3691
MCF7	286286296	17016532	14804377	95172362	112188894	11552020
		-0.1517		-0.8483	-0.3919
Pc3	171640478	25115655	21013018	42483110	67598765	17311237
		-0.3715		-0.6285	-0.3938
PrEC	535415703	38592184	36229849	171153155	209745339	24704196
		-0.184		-0.816	-0.3917
GM12878	114562612	63730904	53888425	22447222	86695306	9815605
		-0.7351		-0.2589	-0.7567
